# Supplementary material for: Co-activation of Sonic hedgehog and Wnt signaling in murine retinal precursor cells drives ocular lesions with features of intraocular medulloepithelioma
Source: Oncogenesis. 2021 Nov 16;10(11):78. doi: 10.1038/s41389-021-00369-0 (PMC8595639; doi:10.1038/s41389-021-00369-0)
Supplement: Supplementary file 8 — Supplementary Table 1 [file 41389_2021_369_MOESM8_ESM.xlsx]

## Sheet: Suppl. Table 1 -ETMR vs IO-MEPL
Supplementary Table 1 - Gene ontology term list based on upregulated genes in ETMR vs. IO-MEPL
GOID	GOTerm	Ontology Source	Term PValue	Term PValue Corrected with Bonferroni step down	Group PValue	Group PValue Corrected with Bonferroni step down	GOLevels	GOGroups	% Associated Genes	Nr. Genes	Associated Genes Found
R-HSA:201708	Frizzled receptors bind Wnts	REACTOME_Reactions_08.05.2020	3.19397e-08	1.14983e-06	6.48031e-08	1.94409e-07	[-1]	Group0	17.8571	5	[FZD10, WNT10B, WNT4, WNT7A, WNT7B]
R-HSA:3238691	N-linked glycosylation of WNTs	REACTOME_Reactions_08.05.2020	4.22769e-07	1.47969e-05	6.48031e-08	1.94409e-07	[-1]	Group0	21.0526	4	[WNT10B, WNT4, WNT7A, WNT7B]
R-HSA:3238694	PORCN palmitoleoylates N-glycosyl WNTs	REACTOME_Reactions_08.05.2020	5.27177e-07	1.7924e-05	6.48031e-08	1.94409e-07	[-1]	Group0	20	4	[WNT10B, WNT4, WNT7A, WNT7B]
R-HSA:3247837	WNT ligands traffic to the Golgi	REACTOME_Reactions_08.05.2020	5.27177e-07	1.7924e-05	6.48031e-08	1.94409e-07	[-1]	Group0	20	4	[WNT10B, WNT4, WNT7A, WNT7B]
R-HSA:3247840	WLS binds WNT ligands in the Golgi	REACTOME_Reactions_08.05.2020	5.27177e-07	1.7924e-05	6.48031e-08	1.94409e-07	[-1]	Group0	20	4	[WNT10B, WNT4, WNT7A, WNT7B]
R-HSA:3247843	secretion of WNT ligands	REACTOME_Reactions_08.05.2020	5.27177e-07	1.7924e-05	6.48031e-08	1.94409e-07	[-1]	Group0	20	4	[WNT10B, WNT4, WNT7A, WNT7B]
R-HSA:3247844	WNT ligands traffic to the plasma membrane	REACTOME_Reactions_08.05.2020	5.27177e-07	1.7924e-05	6.48031e-08	1.94409e-07	[-1]	Group0	20	4	[WNT10B, WNT4, WNT7A, WNT7B]
R-HSA:3781941	WNTs are secreted in exosomes	REACTOME_Reactions_08.05.2020	5.27177e-07	1.7924e-05	6.48031e-08	1.94409e-07	[-1]	Group0	20	4	[WNT10B, WNT4, WNT7A, WNT7B]
R-HSA:3781943	WLS:WNT complex is internalized for maturation into exosomes	REACTOME_Reactions_08.05.2020	5.27177e-07	1.7924e-05	6.48031e-08	1.94409e-07	[-1]	Group0	20	4	[WNT10B, WNT4, WNT7A, WNT7B]
R-HSA:109699	PI3K-containing complexes phosphorylate PIP2 to PIP3	REACTOME_Reactions_08.05.2020	0.000303645	0.0081984	1.52162e-06	3.04325e-06	[-1]	Group1	7.69231	3	[FGFR2, FGFR3, PIK3R2]
R-HSA:194922	GAPs inactivate Rho GTPase:GTP by hydrolysis	REACTOME_Reactions_08.05.2020	0.0328851	0.0328851	1.52162e-06	3.04325e-06	[-1]	Group1	2.38095	2	[PIK3R2, RAC3]
R-HSA:2316434	PI3K phosphorylates PIP2 to PIP3	REACTOME_Reactions_08.05.2020	0.00266102	0.0345933	1.52162e-06	3.04325e-06	[-1]	Group1	3.65854	3	[FGFR2, FGFR3, PIK3R2]
R-HSA:2400009	PI3K inhibitors block PI3K catalytic activity	REACTOME_Reactions_08.05.2020	0.00206239	0.0288734	1.52162e-06	3.04325e-06	[-1]	Group1	4	3	[FGFR2, FGFR3, PIK3R2]
R-HSA:416358	G alpha (q) inhibits PI3K alpha	REACTOME_Reactions_08.05.2020	0.000310516	0.0080734	1.52162e-06	3.04325e-06	[-1]	Group1	25	2	[GNAQ, PIK3R2]
R-HSA:508247	Gab2 binds the p85 subunit of Class 1A PI3 kinases	REACTOME_Reactions_08.05.2020	0.00271701	0.0326041	1.52162e-06	3.04325e-06	[-1]	Group1	8.69565	2	[CSF2, PIK3R2]
R-HSA:5654402	Activated FGFR2:p-SHC1:GRB2:SOS1 activates RAS nucleotide exchange	REACTOME_Reactions_08.05.2020	0.00271701	0.0326041	1.52162e-06	3.04325e-06	[-1]	Group1	8.69565	2	[FGFR2, KRAS]
R-HSA:5654413	Activated FGFR3:p-FRS2:GRB2:SOS1 activates RAS nucleotide exchange	REACTOME_Reactions_08.05.2020	0.00185218	0.0296349	1.52162e-06	3.04325e-06	[-1]	Group1	10.5263	2	[FGFR3, KRAS]
R-HSA:5654618	Activated FGFR2:p-FRS2:GRB2:SOS1 activates RAS nucleotide exchange	REACTOME_Reactions_08.05.2020	0.00295768	0.0325344	1.52162e-06	3.04325e-06	[-1]	Group1	8.33333	2	[FGFR2, KRAS]
R-HSA:5654647	Activated FGFR3:p-SHC1:GRB2:SOS1 activates RAS nucleotide exchange	REACTOME_Reactions_08.05.2020	0.00166077	0.028233	1.52162e-06	3.04325e-06	[-1]	Group1	11.1111	2	[FGFR3, KRAS]
R-HSA:5654677	CBL ubiquitinates FRS2 and FGFR2	REACTOME_Reactions_08.05.2020	0.003208	0.03208	1.52162e-06	3.04325e-06	[-1]	Group1	8	2	[FGFR2, UBB]
R-HSA:5654679	CBL ubiquitinates FRS2 and FGFR3	REACTOME_Reactions_08.05.2020	0.00205358	0.0308037	1.52162e-06	3.04325e-06	[-1]	Group1	10	2	[FGFR3, UBB]
R-HSA:5655241	Activated FGFR2 mutants:p-FRS2:GRB2:SOS1 activates RAS nucleotide exchange	REACTOME_Reactions_08.05.2020	0.00271701	0.0326041	1.52162e-06	3.04325e-06	[-1]	Group1	8.69565	2	[FGFR2, KRAS]
R-HSA:5655277	Activated FGFR3 mutants:p-FRS2:GRB2:SOS1 activates RAS nucleotide exchange	REACTOME_Reactions_08.05.2020	0.00166077	0.028233	1.52162e-06	3.04325e-06	[-1]	Group1	11.1111	2	[FGFR3, KRAS]
R-HSA:5672965	RAS GEFs promote RAS nucleotide exchange	REACTOME_Reactions_08.05.2020	0.000723189	0.0166334	1.52162e-06	3.04325e-06	[-1]	Group1	3.30579	4	[CSF2, FGFR2, FGFR3, KRAS]
R-HSA:8853307	FGFR3 fusions:p-FRS2:GRB2:SOS1 activates RAS nucleotide exchange	REACTOME_Reactions_08.05.2020	0.000233387	0.00653483	1.52162e-06	3.04325e-06	[-1]	Group1	28.5714	2	[FGFR3, KRAS]
R-HSA:8941618	Activated FGFR2:p-FRS:p-PTPN11 activates RAS nucleotide exchange	REACTOME_Reactions_08.05.2020	0.00271701	0.0326041	1.52162e-06	3.04325e-06	[-1]	Group1	8.69565	2	[FGFR2, KRAS]
R-HSA:8941628	Activated FGFR3:p-FRS:p-PTPN11 activates RAS nucleotide exchange	REACTOME_Reactions_08.05.2020	0.00166077	0.028233	1.52162e-06	3.04325e-06	[-1]	Group1	11.1111	2	[FGFR3, KRAS]
R-HSA:912627	CBL ubiquitinates PI3K	REACTOME_Reactions_08.05.2020	0.0014794	0.0266292	1.52162e-06	3.04325e-06	[-1]	Group1	11.7647	2	[PIK3R2, UBB]
R-HSA:914182	14-3-3 zeta binding allows recruitment of PI3K	REACTOME_Reactions_08.05.2020	0.00114709	0.0229418	1.52162e-06	3.04325e-06	[-1]	Group1	13.3333	2	[CSF2, PIK3R2]
R-HSA:109699	PI3K-containing complexes phosphorylate PIP2 to PIP3	REACTOME_Reactions_08.05.2020	0.000303645	0.0081984	3.38606e-06	3.38606e-06	[-1]	Group2	7.69231	3	[FGFR2, FGFR3, PIK3R2]
R-HSA:2316434	PI3K phosphorylates PIP2 to PIP3	REACTOME_Reactions_08.05.2020	0.00266102	0.0345933	3.38606e-06	3.38606e-06	[-1]	Group2	3.65854	3	[FGFR2, FGFR3, PIK3R2]
R-HSA:2400009	PI3K inhibitors block PI3K catalytic activity	REACTOME_Reactions_08.05.2020	0.00206239	0.0288734	3.38606e-06	3.38606e-06	[-1]	Group2	4	3	[FGFR2, FGFR3, PIK3R2]
R-HSA:5654402	Activated FGFR2:p-SHC1:GRB2:SOS1 activates RAS nucleotide exchange	REACTOME_Reactions_08.05.2020	0.00271701	0.0326041	3.38606e-06	3.38606e-06	[-1]	Group2	8.69565	2	[FGFR2, KRAS]
R-HSA:5654413	Activated FGFR3:p-FRS2:GRB2:SOS1 activates RAS nucleotide exchange	REACTOME_Reactions_08.05.2020	0.00185218	0.0296349	3.38606e-06	3.38606e-06	[-1]	Group2	10.5263	2	[FGFR3, KRAS]
R-HSA:5654618	Activated FGFR2:p-FRS2:GRB2:SOS1 activates RAS nucleotide exchange	REACTOME_Reactions_08.05.2020	0.00295768	0.0325344	3.38606e-06	3.38606e-06	[-1]	Group2	8.33333	2	[FGFR2, KRAS]
R-HSA:5654647	Activated FGFR3:p-SHC1:GRB2:SOS1 activates RAS nucleotide exchange	REACTOME_Reactions_08.05.2020	0.00166077	0.028233	3.38606e-06	3.38606e-06	[-1]	Group2	11.1111	2	[FGFR3, KRAS]
R-HSA:5654677	CBL ubiquitinates FRS2 and FGFR2	REACTOME_Reactions_08.05.2020	0.003208	0.03208	3.38606e-06	3.38606e-06	[-1]	Group2	8	2	[FGFR2, UBB]
R-HSA:5654679	CBL ubiquitinates FRS2 and FGFR3	REACTOME_Reactions_08.05.2020	0.00205358	0.0308037	3.38606e-06	3.38606e-06	[-1]	Group2	10	2	[FGFR3, UBB]
R-HSA:5655241	Activated FGFR2 mutants:p-FRS2:GRB2:SOS1 activates RAS nucleotide exchange	REACTOME_Reactions_08.05.2020	0.00271701	0.0326041	3.38606e-06	3.38606e-06	[-1]	Group2	8.69565	2	[FGFR2, KRAS]
R-HSA:5655277	Activated FGFR3 mutants:p-FRS2:GRB2:SOS1 activates RAS nucleotide exchange	REACTOME_Reactions_08.05.2020	0.00166077	0.028233	3.38606e-06	3.38606e-06	[-1]	Group2	11.1111	2	[FGFR3, KRAS]
R-HSA:5672965	RAS GEFs promote RAS nucleotide exchange	REACTOME_Reactions_08.05.2020	0.000723189	0.0166334	3.38606e-06	3.38606e-06	[-1]	Group2	3.30579	4	[CSF2, FGFR2, FGFR3, KRAS]
R-HSA:5672969	Phosphorylation of RAF	REACTOME_Reactions_08.05.2020	0.00205358	0.0308037	3.38606e-06	3.38606e-06	[-1]	Group2	10	2	[KRAS, MAP2K1]
R-HSA:5672972	MAP2Ks and MAPKs bind to the activated RAF complex	REACTOME_Reactions_08.05.2020	0.00658039	0.0329019	3.38606e-06	3.38606e-06	[-1]	Group2	5.55556	2	[KRAS, MAP2K1]
R-HSA:5672973	MAP2Ks phosphorylate MAPKs	REACTOME_Reactions_08.05.2020	0.00622808	0.0373685	3.38606e-06	3.38606e-06	[-1]	Group2	5.71429	2	[KRAS, MAP2K1]
R-HSA:5672978	RAF phosphorylates MAP2K dimer	REACTOME_Reactions_08.05.2020	0.00622808	0.0373685	3.38606e-06	3.38606e-06	[-1]	Group2	5.71429	2	[KRAS, MAP2K1]
R-HSA:5672980	Dissociation of RAS:RAF complex	REACTOME_Reactions_08.05.2020	0.00622808	0.0373685	3.38606e-06	3.38606e-06	[-1]	Group2	5.71429	2	[KRAS, MAP2K1]
R-HSA:5674022	BRAP autoubiquitinates	REACTOME_Reactions_08.05.2020	0.000310516	0.0080734	3.38606e-06	3.38606e-06	[-1]	Group2	25	2	[KRAS, UBB]
R-HSA:6802912	High kinase activity BRAF mutants bind MAP2Ks and MAPKs	REACTOME_Reactions_08.05.2020	0.00658039	0.0329019	3.38606e-06	3.38606e-06	[-1]	Group2	5.55556	2	[KRAS, MAP2K1]
R-HSA:6802914	RAS:GTP:moderate kinase activity p-RAF complexes bind MAP2Ks and MAPKs	REACTOME_Reactions_08.05.2020	0.00658039	0.0329019	3.38606e-06	3.38606e-06	[-1]	Group2	5.55556	2	[KRAS, MAP2K1]
R-HSA:6802916	RAF is phosphorylated downstream of moderate kinase activity BRAF mutants	REACTOME_Reactions_08.05.2020	0.00166077	0.028233	3.38606e-06	3.38606e-06	[-1]	Group2	11.1111	2	[KRAS, MAP2K1]
R-HSA:6802918	Activated MAP2Ks phosphorylate MAPKs downstream of inactive BRAF mutants	REACTOME_Reactions_08.05.2020	0.00588474	0.0411931	3.38606e-06	3.38606e-06	[-1]	Group2	5.88235	2	[KRAS, MAP2K1]
R-HSA:6802919	RAS:GTP:moderate kinase activity p-RAF complexes phosphorylate MAP2Ks	REACTOME_Reactions_08.05.2020	0.00588474	0.0411931	3.38606e-06	3.38606e-06	[-1]	Group2	5.88235	2	[KRAS, MAP2K1]
R-HSA:6802921	Activated MAP2Ks phosphorylate MAPKs downstream of moderate kinase activity BRAF mutants	REACTOME_Reactions_08.05.2020	0.00588474	0.0411931	3.38606e-06	3.38606e-06	[-1]	Group2	5.88235	2	[KRAS, MAP2K1]
R-HSA:6802922	Activated MAP2Ks phosphorylate MAPKs downstream of oncogenic RAS	REACTOME_Reactions_08.05.2020	0.00588474	0.0411931	3.38606e-06	3.38606e-06	[-1]	Group2	5.88235	2	[KRAS, MAP2K1]
R-HSA:6802924	RAF is phosphorylated downstream of oncogenic RAS	REACTOME_Reactions_08.05.2020	0.00166077	0.028233	3.38606e-06	3.38606e-06	[-1]	Group2	11.1111	2	[KRAS, MAP2K1]
R-HSA:6802925	Mutant RAS:p-RAF complexes bind MAP2Ks and MAPKs	REACTOME_Reactions_08.05.2020	0.00658039	0.0329019	3.38606e-06	3.38606e-06	[-1]	Group2	5.55556	2	[KRAS, MAP2K1]
R-HSA:6802926	Mutant RAS:p-RAF complexes phosphorylate MAP2Ks	REACTOME_Reactions_08.05.2020	0.00588474	0.0411931	3.38606e-06	3.38606e-06	[-1]	Group2	5.88235	2	[KRAS, MAP2K1]
R-HSA:6802941	RAF is paradoxically phosphorylated downstream of kinase-inactive RAF	REACTOME_Reactions_08.05.2020	0.00166077	0.028233	3.38606e-06	3.38606e-06	[-1]	Group2	11.1111	2	[KRAS, MAP2K1]
R-HSA:6802942	RAS:GTP:p-RAF complexes paradoxically bind MAP2Ks and MAPKs	REACTOME_Reactions_08.05.2020	0.00658039	0.0329019	3.38606e-06	3.38606e-06	[-1]	Group2	5.55556	2	[KRAS, MAP2K1]
R-HSA:6802943	RAS:GTP:inactive p-RAF complexes phosphorylate MAP2Ks	REACTOME_Reactions_08.05.2020	0.00588474	0.0411931	3.38606e-06	3.38606e-06	[-1]	Group2	5.88235	2	[KRAS, MAP2K1]
R-HSA:6803230	Dissociation of moderate activity BRAF complexes	REACTOME_Reactions_08.05.2020	0.00588474	0.0411931	3.38606e-06	3.38606e-06	[-1]	Group2	5.88235	2	[KRAS, MAP2K1]
R-HSA:6803233	Dissociation of oncogenic RAS:RAF complex	REACTOME_Reactions_08.05.2020	0.00588474	0.0411931	3.38606e-06	3.38606e-06	[-1]	Group2	5.88235	2	[KRAS, MAP2K1]
R-HSA:6803234	Dissociation of paradoxically activated RAS:BRAF complexes	REACTOME_Reactions_08.05.2020	0.00588474	0.0411931	3.38606e-06	3.38606e-06	[-1]	Group2	5.88235	2	[KRAS, MAP2K1]
R-HSA:8853307	FGFR3 fusions:p-FRS2:GRB2:SOS1 activates RAS nucleotide exchange	REACTOME_Reactions_08.05.2020	0.000233387	0.00653483	3.38606e-06	3.38606e-06	[-1]	Group2	28.5714	2	[FGFR3, KRAS]
R-HSA:8941618	Activated FGFR2:p-FRS:p-PTPN11 activates RAS nucleotide exchange	REACTOME_Reactions_08.05.2020	0.00271701	0.0326041	3.38606e-06	3.38606e-06	[-1]	Group2	8.69565	2	[FGFR2, KRAS]
R-HSA:8941628	Activated FGFR3:p-FRS:p-PTPN11 activates RAS nucleotide exchange	REACTOME_Reactions_08.05.2020	0.00166077	0.028233	3.38606e-06	3.38606e-06	[-1]	Group2	11.1111	2	[FGFR3, KRAS]
R-HSA:109699	PI3K-containing complexes phosphorylate PIP2 to PIP3	REACTOME_Reactions_08.05.2020	0.000303645	0.0081984	3.56839e-19	1.42736e-18	[-1]	Group3	7.69231	3	[FGFR2, FGFR3, PIK3R2]
R-HSA:110311	POLZ extends translesion synthesis	REACTOME_Reactions_08.05.2020	0.00130815	0.0248549	3.56839e-19	1.42736e-18	[-1]	Group3	12.5	2	[MAD2L2, UBB]
R-HSA:1234159	Proteasome proteolyzes ub-HIF-alpha	REACTOME_Reactions_08.05.2020	0.0186889	0.0373777	3.56839e-19	1.42736e-18	[-1]	Group3	3.22581	2	[UBB, VHL]
R-HSA:1234163	Cytosolic VBC complex ubiquitinylates hydroxyprolyl-HIF-alpha	REACTOME_Reactions_08.05.2020	0.00205358	0.0308037	3.56839e-19	1.42736e-18	[-1]	Group3	10	2	[UBB, VHL]
R-HSA:1234172	Nuclear VBC complex ubiquitinylates HIF-alpha	REACTOME_Reactions_08.05.2020	0.00114709	0.0229418	3.56839e-19	1.42736e-18	[-1]	Group3	13.3333	2	[UBB, VHL]
R-HSA:1234175	ub-hydroxyPro-HIF-alpha:VHL:EloB,C:CUL2:RBX1 translocates from the nucleus to the cytosol	REACTOME_Reactions_08.05.2020	0.000725678	0.0159649	3.56839e-19	1.42736e-18	[-1]	Group3	16.6667	2	[UBB, VHL]
R-HSA:157629	NOTCH2-ligand complex is cleaved to produce NEXT2	REACTOME_Reactions_08.05.2020	4.26763e-06	0.000140832	3.56839e-19	1.42736e-18	[-1]	Group3	30	3	[DLL1, JAG1, UBB]
R-HSA:157632	Complex of NOTCH1 with its ligand is cleaved to produce NEXT1	REACTOME_Reactions_08.05.2020	5.85423e-06	0.000187335	3.56839e-19	1.42736e-18	[-1]	Group3	27.2727	3	[DLL1, JAG1, UBB]
R-HSA:187575	Ubiquitination of phospho-p27/p21	REACTOME_Reactions_08.05.2020	0.00114709	0.0229418	3.56839e-19	1.42736e-18	[-1]	Group3	13.3333	2	[CDKN1B, UBB]
R-HSA:1912357	ITCH ubiquitinates DTX	REACTOME_Reactions_08.05.2020	0.000310516	0.0080734	3.56839e-19	1.42736e-18	[-1]	Group3	25	2	[DTX4, UBB]
R-HSA:194922	GAPs inactivate Rho GTPase:GTP by hydrolysis	REACTOME_Reactions_08.05.2020	0.0328851	0.0328851	3.56839e-19	1.42736e-18	[-1]	Group3	2.38095	2	[PIK3R2, RAC3]
R-HSA:1980074	Ubiquitination of DLL/JAG ligands upon binding to NOTCH1	REACTOME_Reactions_08.05.2020	1.00998e-05	0.000313094	3.56839e-19	1.42736e-18	[-1]	Group3	23.0769	3	[DLL1, JAG1, UBB]
R-HSA:1980118	ARRB mediates NOTCH1 ubiquitination	REACTOME_Reactions_08.05.2020	0.000496906	0.0119258	3.56839e-19	1.42736e-18	[-1]	Group3	20	2	[DTX4, UBB]
R-HSA:1980138	NOTCH1 binds DLL/JAG ligand in cis	REACTOME_Reactions_08.05.2020	0.000111615	0.00334844	3.56839e-19	1.42736e-18	[-1]	Group3	40	2	[DLL1, JAG1]
R-HSA:2172172	Ubiquitination of DLL/JAG ligands upon binding to NOTCH2	REACTOME_Reactions_08.05.2020	1.00998e-05	0.000313094	3.56839e-19	1.42736e-18	[-1]	Group3	23.0769	3	[DLL1, JAG1, UBB]
R-HSA:2220944	ADAM10/17 cleaves ligand-bound NOTCH1 PEST domain mutants to produce NEXT1 PEST domain mutants	REACTOME_Reactions_08.05.2020	5.85423e-06	0.000187335	3.56839e-19	1.42736e-18	[-1]	Group3	27.2727	3	[DLL1, JAG1, UBB]
R-HSA:2220976	NOTCH1 HD+PEST domain mutants are cleaved by ADAM10/17 irrespective of ligand binding	REACTOME_Reactions_08.05.2020	5.85423e-06	0.000187335	3.56839e-19	1.42736e-18	[-1]	Group3	27.2727	3	[DLL1, JAG1, UBB]
R-HSA:2316434	PI3K phosphorylates PIP2 to PIP3	REACTOME_Reactions_08.05.2020	0.00266102	0.0345933	3.56839e-19	1.42736e-18	[-1]	Group3	3.65854	3	[FGFR2, FGFR3, PIK3R2]
R-HSA:2400009	PI3K inhibitors block PI3K catalytic activity	REACTOME_Reactions_08.05.2020	0.00206239	0.0288734	3.56839e-19	1.42736e-18	[-1]	Group3	4	3	[FGFR2, FGFR3, PIK3R2]
R-HSA:2730752	NOTCH1 HD domain mutants are cleaved to produce NEXT1 irrespective of ligand binding	REACTOME_Reactions_08.05.2020	5.85423e-06	0.000187335	3.56839e-19	1.42736e-18	[-1]	Group3	27.2727	3	[DLL1, JAG1, UBB]
R-HSA:2737728	Ubiquitination of DLL/JAG ligands upon binding to NOTCH1 HD domain mutants	REACTOME_Reactions_08.05.2020	1.00998e-05	0.000313094	3.56839e-19	1.42736e-18	[-1]	Group3	23.0769	3	[DLL1, JAG1, UBB]
R-HSA:2769007	Ubiquitination of DLL/JAG ligands upon binding to NOTCH1 PEST domain mutants	REACTOME_Reactions_08.05.2020	1.00998e-05	0.000313094	3.56839e-19	1.42736e-18	[-1]	Group3	23.0769	3	[DLL1, JAG1, UBB]
R-HSA:2900765	Ubiquitination of DLL/JAG ligands upon binding to NOTCH1 HD+PEST domain mutants	REACTOME_Reactions_08.05.2020	1.00998e-05	0.000313094	3.56839e-19	1.42736e-18	[-1]	Group3	23.0769	3	[DLL1, JAG1, UBB]
R-HSA:3000434	PML, TRIM27, PIAS1,2-1 SUMOylate MDM2 with SUMO1	REACTOME_Reactions_08.05.2020	0.000233387	0.00653483	3.56839e-19	1.42736e-18	[-1]	Group3	28.5714	2	[PIAS1, PML]
R-HSA:3249386	DTX4 ubiquitinates p-S172-TBK1 within NLRP4:DTX4:dsDNA:ZBP1:TBK1	REACTOME_Reactions_08.05.2020	0.000310516	0.0080734	3.56839e-19	1.42736e-18	[-1]	Group3	25	2	[DTX4, UBB]
R-HSA:416358	G alpha (q) inhibits PI3K alpha	REACTOME_Reactions_08.05.2020	0.000310516	0.0080734	3.56839e-19	1.42736e-18	[-1]	Group3	25	2	[GNAQ, PIK3R2]
R-HSA:508247	Gab2 binds the p85 subunit of Class 1A PI3 kinases	REACTOME_Reactions_08.05.2020	0.00271701	0.0326041	3.56839e-19	1.42736e-18	[-1]	Group3	8.69565	2	[CSF2, PIK3R2]
R-HSA:5652151	REV1 recruits POLZ to (AP:Cyt)-DNA Template	REACTOME_Reactions_08.05.2020	0.00130815	0.0248549	3.56839e-19	1.42736e-18	[-1]	Group3	12.5	2	[MAD2L2, UBB]
R-HSA:5654402	Activated FGFR2:p-SHC1:GRB2:SOS1 activates RAS nucleotide exchange	REACTOME_Reactions_08.05.2020	0.00271701	0.0326041	3.56839e-19	1.42736e-18	[-1]	Group3	8.69565	2	[FGFR2, KRAS]
R-HSA:5654413	Activated FGFR3:p-FRS2:GRB2:SOS1 activates RAS nucleotide exchange	REACTOME_Reactions_08.05.2020	0.00185218	0.0296349	3.56839e-19	1.42736e-18	[-1]	Group3	10.5263	2	[FGFR3, KRAS]
R-HSA:5654618	Activated FGFR2:p-FRS2:GRB2:SOS1 activates RAS nucleotide exchange	REACTOME_Reactions_08.05.2020	0.00295768	0.0325344	3.56839e-19	1.42736e-18	[-1]	Group3	8.33333	2	[FGFR2, KRAS]
R-HSA:5654647	Activated FGFR3:p-SHC1:GRB2:SOS1 activates RAS nucleotide exchange	REACTOME_Reactions_08.05.2020	0.00166077	0.028233	3.56839e-19	1.42736e-18	[-1]	Group3	11.1111	2	[FGFR3, KRAS]
R-HSA:5654677	CBL ubiquitinates FRS2 and FGFR2	REACTOME_Reactions_08.05.2020	0.003208	0.03208	3.56839e-19	1.42736e-18	[-1]	Group3	8	2	[FGFR2, UBB]
R-HSA:5654679	CBL ubiquitinates FRS2 and FGFR3	REACTOME_Reactions_08.05.2020	0.00205358	0.0308037	3.56839e-19	1.42736e-18	[-1]	Group3	10	2	[FGFR3, UBB]
R-HSA:5655241	Activated FGFR2 mutants:p-FRS2:GRB2:SOS1 activates RAS nucleotide exchange	REACTOME_Reactions_08.05.2020	0.00271701	0.0326041	3.56839e-19	1.42736e-18	[-1]	Group3	8.69565	2	[FGFR2, KRAS]
R-HSA:5655277	Activated FGFR3 mutants:p-FRS2:GRB2:SOS1 activates RAS nucleotide exchange	REACTOME_Reactions_08.05.2020	0.00166077	0.028233	3.56839e-19	1.42736e-18	[-1]	Group3	11.1111	2	[FGFR3, KRAS]
R-HSA:5655835	POLK forms a quaternary complex with REV1 and POLZ on damaged DNA template	REACTOME_Reactions_08.05.2020	0.0014794	0.0266292	3.56839e-19	1.42736e-18	[-1]	Group3	11.7647	2	[MAD2L2, UBB]
R-HSA:5655892	POLK incorporates dNMP opposite to damaged DNA base	REACTOME_Reactions_08.05.2020	0.0014794	0.0266292	3.56839e-19	1.42736e-18	[-1]	Group3	11.7647	2	[MAD2L2, UBB]
R-HSA:5655965	POLK and POLZ cooperate in elongation of mispaired primer termini	REACTOME_Reactions_08.05.2020	0.0014794	0.0266292	3.56839e-19	1.42736e-18	[-1]	Group3	11.7647	2	[MAD2L2, UBB]
R-HSA:5656105	POLI simultaneously binds REV1 and monoUb:K164-PCNA at damaged DNA	REACTOME_Reactions_08.05.2020	0.0014794	0.0266292	3.56839e-19	1.42736e-18	[-1]	Group3	11.7647	2	[MAD2L2, UBB]
R-HSA:5656148	POLI incorporates dNMP opposite to damaged DNA base	REACTOME_Reactions_08.05.2020	0.0014794	0.0266292	3.56839e-19	1.42736e-18	[-1]	Group3	11.7647	2	[MAD2L2, UBB]
R-HSA:5656158	POLZ elongates POLI-incorporated dNMP	REACTOME_Reactions_08.05.2020	0.0014794	0.0266292	3.56839e-19	1.42736e-18	[-1]	Group3	11.7647	2	[MAD2L2, UBB]
R-HSA:5672969	Phosphorylation of RAF	REACTOME_Reactions_08.05.2020	0.00205358	0.0308037	3.56839e-19	1.42736e-18	[-1]	Group3	10	2	[KRAS, MAP2K1]
R-HSA:5672972	MAP2Ks and MAPKs bind to the activated RAF complex	REACTOME_Reactions_08.05.2020	0.00658039	0.0329019	3.56839e-19	1.42736e-18	[-1]	Group3	5.55556	2	[KRAS, MAP2K1]
R-HSA:5672973	MAP2Ks phosphorylate MAPKs	REACTOME_Reactions_08.05.2020	0.00622808	0.0373685	3.56839e-19	1.42736e-18	[-1]	Group3	5.71429	2	[KRAS, MAP2K1]
R-HSA:5672978	RAF phosphorylates MAP2K dimer	REACTOME_Reactions_08.05.2020	0.00622808	0.0373685	3.56839e-19	1.42736e-18	[-1]	Group3	5.71429	2	[KRAS, MAP2K1]
R-HSA:5672980	Dissociation of RAS:RAF complex	REACTOME_Reactions_08.05.2020	0.00622808	0.0373685	3.56839e-19	1.42736e-18	[-1]	Group3	5.71429	2	[KRAS, MAP2K1]
R-HSA:5674022	BRAP autoubiquitinates	REACTOME_Reactions_08.05.2020	0.000310516	0.0080734	3.56839e-19	1.42736e-18	[-1]	Group3	25	2	[KRAS, UBB]
R-HSA:6783177	USP21 deubiquitinates GATA3,IL33	REACTOME_Reactions_08.05.2020	0.000233387	0.00653483	3.56839e-19	1.42736e-18	[-1]	Group3	28.5714	2	[GATA3, UBB]
R-HSA:6790454	SUMOylation of XPC	REACTOME_Reactions_08.05.2020	0.00460216	0.0414195	3.56839e-19	1.42736e-18	[-1]	Group3	6.66667	2	[PIAS1, UBB]
R-HSA:6802912	High kinase activity BRAF mutants bind MAP2Ks and MAPKs	REACTOME_Reactions_08.05.2020	0.00658039	0.0329019	3.56839e-19	1.42736e-18	[-1]	Group3	5.55556	2	[KRAS, MAP2K1]
R-HSA:6802914	RAS:GTP:moderate kinase activity p-RAF complexes bind MAP2Ks and MAPKs	REACTOME_Reactions_08.05.2020	0.00658039	0.0329019	3.56839e-19	1.42736e-18	[-1]	Group3	5.55556	2	[KRAS, MAP2K1]
R-HSA:6802916	RAF is phosphorylated downstream of moderate kinase activity BRAF mutants	REACTOME_Reactions_08.05.2020	0.00166077	0.028233	3.56839e-19	1.42736e-18	[-1]	Group3	11.1111	2	[KRAS, MAP2K1]
R-HSA:6802918	Activated MAP2Ks phosphorylate MAPKs downstream of inactive BRAF mutants	REACTOME_Reactions_08.05.2020	0.00588474	0.0411931	3.56839e-19	1.42736e-18	[-1]	Group3	5.88235	2	[KRAS, MAP2K1]
R-HSA:6802919	RAS:GTP:moderate kinase activity p-RAF complexes phosphorylate MAP2Ks	REACTOME_Reactions_08.05.2020	0.00588474	0.0411931	3.56839e-19	1.42736e-18	[-1]	Group3	5.88235	2	[KRAS, MAP2K1]
R-HSA:6802921	Activated MAP2Ks phosphorylate MAPKs downstream of moderate kinase activity BRAF mutants	REACTOME_Reactions_08.05.2020	0.00588474	0.0411931	3.56839e-19	1.42736e-18	[-1]	Group3	5.88235	2	[KRAS, MAP2K1]
R-HSA:6802922	Activated MAP2Ks phosphorylate MAPKs downstream of oncogenic RAS	REACTOME_Reactions_08.05.2020	0.00588474	0.0411931	3.56839e-19	1.42736e-18	[-1]	Group3	5.88235	2	[KRAS, MAP2K1]
R-HSA:6802924	RAF is phosphorylated downstream of oncogenic RAS	REACTOME_Reactions_08.05.2020	0.00166077	0.028233	3.56839e-19	1.42736e-18	[-1]	Group3	11.1111	2	[KRAS, MAP2K1]
R-HSA:6802925	Mutant RAS:p-RAF complexes bind MAP2Ks and MAPKs	REACTOME_Reactions_08.05.2020	0.00658039	0.0329019	3.56839e-19	1.42736e-18	[-1]	Group3	5.55556	2	[KRAS, MAP2K1]
R-HSA:6802926	Mutant RAS:p-RAF complexes phosphorylate MAP2Ks	REACTOME_Reactions_08.05.2020	0.00588474	0.0411931	3.56839e-19	1.42736e-18	[-1]	Group3	5.88235	2	[KRAS, MAP2K1]
R-HSA:6802941	RAF is paradoxically phosphorylated downstream of kinase-inactive RAF	REACTOME_Reactions_08.05.2020	0.00166077	0.028233	3.56839e-19	1.42736e-18	[-1]	Group3	11.1111	2	[KRAS, MAP2K1]
R-HSA:6802942	RAS:GTP:p-RAF complexes paradoxically bind MAP2Ks and MAPKs	REACTOME_Reactions_08.05.2020	0.00658039	0.0329019	3.56839e-19	1.42736e-18	[-1]	Group3	5.55556	2	[KRAS, MAP2K1]
R-HSA:6802943	RAS:GTP:inactive p-RAF complexes phosphorylate MAP2Ks	REACTOME_Reactions_08.05.2020	0.00588474	0.0411931	3.56839e-19	1.42736e-18	[-1]	Group3	5.88235	2	[KRAS, MAP2K1]
R-HSA:6803230	Dissociation of moderate activity BRAF complexes	REACTOME_Reactions_08.05.2020	0.00588474	0.0411931	3.56839e-19	1.42736e-18	[-1]	Group3	5.88235	2	[KRAS, MAP2K1]
R-HSA:6803233	Dissociation of oncogenic RAS:RAF complex	REACTOME_Reactions_08.05.2020	0.00588474	0.0411931	3.56839e-19	1.42736e-18	[-1]	Group3	5.88235	2	[KRAS, MAP2K1]
R-HSA:6803234	Dissociation of paradoxically activated RAS:BRAF complexes	REACTOME_Reactions_08.05.2020	0.00588474	0.0411931	3.56839e-19	1.42736e-18	[-1]	Group3	5.88235	2	[KRAS, MAP2K1]
R-HSA:6807118	USP7 deubiquitinates monoubiquitinated PTEN	REACTOME_Reactions_08.05.2020	0.000233387	0.00653483	3.56839e-19	1.42736e-18	[-1]	Group3	28.5714	2	[PML, UBB]
R-HSA:8853307	FGFR3 fusions:p-FRS2:GRB2:SOS1 activates RAS nucleotide exchange	REACTOME_Reactions_08.05.2020	0.000233387	0.00653483	3.56839e-19	1.42736e-18	[-1]	Group3	28.5714	2	[FGFR3, KRAS]
R-HSA:8941618	Activated FGFR2:p-FRS:p-PTPN11 activates RAS nucleotide exchange	REACTOME_Reactions_08.05.2020	0.00271701	0.0326041	3.56839e-19	1.42736e-18	[-1]	Group3	8.69565	2	[FGFR2, KRAS]
R-HSA:8941628	Activated FGFR3:p-FRS:p-PTPN11 activates RAS nucleotide exchange	REACTOME_Reactions_08.05.2020	0.00166077	0.028233	3.56839e-19	1.42736e-18	[-1]	Group3	11.1111	2	[FGFR3, KRAS]
R-HSA:8948709	DTX4 ubiquitinates p-S172-TBK1 within NLRP4:DTX4:STING:TBK1:IRF3	REACTOME_Reactions_08.05.2020	0.000398379	0.00995947	3.56839e-19	1.42736e-18	[-1]	Group3	22.2222	2	[DTX4, UBB]
R-HSA:8956106	VHL:EloB,C:NEDD8-CUL2:RBX1 complex ubiquitinylates HIF-alpha	REACTOME_Reactions_08.05.2020	0.00522516	0.0418013	3.56839e-19	1.42736e-18	[-1]	Group3	6.25	2	[UBB, VHL]
R-HSA:8956568	RUNX1 binds the core TAL1 complex	REACTOME_Reactions_08.05.2020	0.000996276	0.0209218	3.56839e-19	1.42736e-18	[-1]	Group3	14.2857	2	[GATA2, GATA3]
R-HSA:9013069	Ubiquitination of DLL/JAG ligands upon binding to NOTCH3	REACTOME_Reactions_08.05.2020	1.00998e-05	0.000313094	3.56839e-19	1.42736e-18	[-1]	Group3	23.0769	3	[DLL1, JAG1, UBB]
R-HSA:9013284	NOTCH3-ligand complex is cleaved to produce NEXT3	REACTOME_Reactions_08.05.2020	0.000167063	0.00484483	3.56839e-19	1.42736e-18	[-1]	Group3	33.3333	2	[DLL1, JAG1]
R-HSA:912627	CBL ubiquitinates PI3K	REACTOME_Reactions_08.05.2020	0.0014794	0.0266292	3.56839e-19	1.42736e-18	[-1]	Group3	11.7647	2	[PIK3R2, UBB]
R-HSA:914182	14-3-3 zeta binding allows recruitment of PI3K	REACTOME_Reactions_08.05.2020	0.00114709	0.0229418	3.56839e-19	1.42736e-18	[-1]	Group3	13.3333	2	[CSF2, PIK3R2]
R-HSA:9636439	PtpA:Ub dephosphorylates p-Y133-VPS33B	REACTOME_Reactions_08.05.2020	0.000167063	0.00484483	3.56839e-19	1.42736e-18	[-1]	Group3	33.3333	2	[UBB, VPS33B]
R-HSA:996755	ZFPM proteins bind GATA proteins	REACTOME_Reactions_08.05.2020	0.000310516	0.0080734	3.56839e-19	1.42736e-18	[-1]	Group3	25	2	[GATA2, GATA3]
