# Supplementary material for: Co-activation of Sonic hedgehog and Wnt signaling in murine retinal precursor cells drives ocular lesions with features of intraocular medulloepithelioma
Source: Oncogenesis. 2021 Nov 16;10(11):78. doi: 10.1038/s41389-021-00369-0 (PMC8595639; doi:10.1038/s41389-021-00369-0)
Supplement: Supplementary file 9 — Supplementary Table 2 [file 41389_2021_369_MOESM9_ESM.xlsx]

## Sheet: Suppl. Table 2 -IO-MEPL vs ETMR
Supplementary Table 2 - Gene ontology term list based on upregulated genes in IO-MEPL vs ETMR
GOID	GOTerm	Ontology Source	Term PValue	Term PValue Corrected with Bonferroni step down	Group PValue	Group PValue Corrected with Bonferroni step down	GOLevels	GOGroups	% Associated Genes	Nr. Genes	Associated Genes Found
R-HSA:2316434	PI3K phosphorylates PIP2 to PIP3	REACTOME_Reactions_08.05.2020	0.0059574	0.0059574	0.0059574	0.0119148	[-1]	Group0	2.43902	2	[FGF8, PDGFRB]
R-HSA:2400009	PI3K inhibitors block PI3K catalytic activity	REACTOME_Reactions_08.05.2020	0.00500704	0.0100141	0.0059574	0.0119148	[-1]	Group0	2.66667	2	[FGF8, PDGFRB]
R-HSA:1454757	Gelatin degradation by MMP1, 2, 3, 7, 8, 9, 12, 13	REACTOME_Reactions_08.05.2020	0.000519615	0.00519615	0.00729105	0.00729105	[-1]	Group1	8.33333	2	[COL4A5, COL4A6]
R-HSA:1564142	Collagen type IV degradation by MMP2,3,4,9,10,12	REACTOME_Reactions_08.05.2020	0.000125506	0.00188259	0.00729105	0.00729105	[-1]	Group1	16.6667	2	[COL4A5, COL4A6]
R-HSA:1650808	Prolyl 4-hydroxylase converts collagen prolines to 4-hydroxyprolines	REACTOME_Reactions_08.05.2020	0.00208158	0.00832631	0.00729105	0.00729105	[-1]	Group1	4.16667	2	[COL4A5, COL4A6]
R-HSA:1980233	Collagen prolyl 3-hydroxylase converts 4-Hyp collagen to 3,4-Hyp collagen	REACTOME_Reactions_08.05.2020	0.00216835	0.00650505	0.00729105	0.00729105	[-1]	Group1	4.08163	2	[COL4A5, COL4A6]
R-HSA:1981104	Procollagen lysyl hydroxylases convert collagen lysines to 5-hydroxylysines	REACTOME_Reactions_08.05.2020	0.00199651	0.00998254	0.00729105	0.00729105	[-1]	Group1	4.25532	2	[COL4A5, COL4A6]
R-HSA:1981120	Galactosylation of collagen propeptide hydroxylysines by procollagen galactosyltransferases 1, 2.	REACTOME_Reactions_08.05.2020	0.00191314	0.0114789	0.00729105	0.00729105	[-1]	Group1	4.34783	2	[COL4A5, COL4A6]
R-HSA:1981128	Galactosylation of collagen propeptide hydroxylysines by PLOD3	REACTOME_Reactions_08.05.2020	0.00183149	0.0128204	0.00729105	0.00729105	[-1]	Group1	4.44444	2	[COL4A5, COL4A6]
R-HSA:1981157	Glucosylation of collagen propeptide hydroxylysines	REACTOME_Reactions_08.05.2020	0.00183149	0.0128204	0.00729105	0.00729105	[-1]	Group1	4.44444	2	[COL4A5, COL4A6]
R-HSA:2002460	P4HB binds Collagen chains	REACTOME_Reactions_08.05.2020	0.00183149	0.0128204	0.00729105	0.00729105	[-1]	Group1	4.44444	2	[COL4A5, COL4A6]
R-HSA:2022073	Procollagen triple helix formation	REACTOME_Reactions_08.05.2020	0.00208158	0.00832631	0.00729105	0.00729105	[-1]	Group1	4.16667	2	[COL4A5, COL4A6]
R-HSA:2089971	Secretion of collagens	REACTOME_Reactions_08.05.2020	0.00159683	0.0127746	0.00729105	0.00729105	[-1]	Group1	4.7619	2	[COL4A5, COL4A6]
R-HSA:216040	Collagen type IV networks bind integrins alpha1beta1, alpha2beta1	REACTOME_Reactions_08.05.2020	8.57152e-05	0.00137144	0.00729105	0.00729105	[-1]	Group1	20	2	[COL4A5, COL4A6]
R-HSA:2213207	Formation of collagen networks	REACTOME_Reactions_08.05.2020	0.000172758	0.00241861	0.00729105	0.00729105	[-1]	Group1	14.2857	2	[COL4A5, COL4A6]
R-HSA:2327695	Collagen types III, IV, V, VI, VIII, IX, XVI bind integrins alpha1beta1 and alpha2beta1	REACTOME_Reactions_08.05.2020	0.000564329	0.00507896	0.00729105	0.00729105	[-1]	Group1	8	2	[COL4A5, COL4A6]
R-HSA:2327733	FN1 binds Collagen types I-V, VII	REACTOME_Reactions_08.05.2020	0.000199169	0.0025892	0.00729105	0.00729105	[-1]	Group1	13.3333	2	[COL4A5, COL4A6]
R-HSA:2327738	DDR1 binds collagen type I, II, III, IV, V, XI fibrils	REACTOME_Reactions_08.05.2020	0.000227432	0.00272919	0.00729105	0.00729105	[-1]	Group1	12.5	2	[COL4A5, COL4A6]
R-HSA:2328145	Laminin-111 binds collagen type IV	REACTOME_Reactions_08.05.2020	6.86294e-05	0.0011667	0.00729105	0.00729105	[-1]	Group1	22.2222	2	[COL4A5, COL4A6]
R-HSA:2396234	Collagen type VII binds laminin-322 and collagen IV	REACTOME_Reactions_08.05.2020	0.000125506	0.00188259	0.00729105	0.00729105	[-1]	Group1	16.6667	2	[COL4A5, COL4A6]
R-HSA:2426450	Laminins:Nidogens binds collagen type IV networks	REACTOME_Reactions_08.05.2020	0.000257542	0.00283296	0.00729105	0.00729105	[-1]	Group1	11.7647	2	[COL4A5, COL4A6]
R-HSA:2465883	VTN binds collagens I, IV and VI	REACTOME_Reactions_08.05.2020	0.000172758	0.00241861	0.00729105	0.00729105	[-1]	Group1	14.2857	2	[COL4A5, COL4A6]
R-HSA:2537499	Gelatin degradation by MMP19	REACTOME_Reactions_08.05.2020	0.000257542	0.00283296	0.00729105	0.00729105	[-1]	Group1	11.7647	2	[COL4A5, COL4A6]
R-HSA:2559639	Collagen type IV sulfilimine cross-linking by peroxidasin	REACTOME_Reactions_08.05.2020	4.01007e-05	0.000761913	0.00729105	0.00729105	[-1]	Group1	28.5714	2	[COL4A5, COL4A6]
R-HSA:4084501	Collagen type VII binds collagen type IV	REACTOME_Reactions_08.05.2020	4.01007e-05	0.000761913	0.00729105	0.00729105	[-1]	Group1	28.5714	2	[COL4A5, COL4A6]
R-HSA:4539779	Collagen type IV binds integrin alpha10beta1	REACTOME_Reactions_08.05.2020	5.3423e-05	0.000961614	0.00729105	0.00729105	[-1]	Group1	25	2	[COL4A5, COL4A6]
R-HSA:8944265	Association of procollagen type IV	REACTOME_Reactions_08.05.2020	2.86673e-05	0.000573346	0.00729105	0.00729105	[-1]	Group1	33.3333	2	[COL4A5, COL4A6]
R-HSA:8948219	PLOD3 binds Lysyl hydroxylated collagen propeptides	REACTOME_Reactions_08.05.2020	0.00183149	0.0128204	0.00729105	0.00729105	[-1]	Group1	4.44444	2	[COL4A5, COL4A6]
R-HSA:8948222	PLOD3:Fe2+ dimer:Galactosyl-hydroxylysyl collagen propeptides dissociates	REACTOME_Reactions_08.05.2020	0.00183149	0.0128204	0.00729105	0.00729105	[-1]	Group1	4.44444	2	[COL4A5, COL4A6]
R-HSA:8948224	PLOD3:Fe2+ dimer:Glucosyl-galactosyl-hydroxylysyl collagen propeptides dissociates	REACTOME_Reactions_08.05.2020	0.00183149	0.0128204	0.00729105	0.00729105	[-1]	Group1	4.44444	2	[COL4A5, COL4A6]
R-HSA:8948226	Prolyl 3-hydroxylases:Fe2+:3,4-Hyp collagen propeptides dissociates	REACTOME_Reactions_08.05.2020	0.00216835	0.00650505	0.00729105	0.00729105	[-1]	Group1	4.08163	2	[COL4A5, COL4A6]
R-HSA:8948228	COLGALT1,COLGALT2 bind Lysyl hydroxylated collagen propeptides	REACTOME_Reactions_08.05.2020	0.00191314	0.0114789	0.00729105	0.00729105	[-1]	Group1	4.34783	2	[COL4A5, COL4A6]
R-HSA:8948230	P3HB binds 4-Hyp-collagen propeptides	REACTOME_Reactions_08.05.2020	0.00216835	0.00650505	0.00729105	0.00729105	[-1]	Group1	4.08163	2	[COL4A5, COL4A6]
R-HSA:8948231	COLGALT1,COLGALT2:Galactosyl-hydroxylysyl collagen propeptides dissociates	REACTOME_Reactions_08.05.2020	0.00191314	0.0114789	0.00729105	0.00729105	[-1]	Group1	4.34783	2	[COL4A5, COL4A6]
R-HSA:8948232	Lysyl hydroxylated collagen propeptides dissociate from Lysyl hydroxylases	REACTOME_Reactions_08.05.2020	0.00199651	0.00998254	0.00729105	0.00729105	[-1]	Group1	4.25532	2	[COL4A5, COL4A6]
R-HSA:8948234	P4HB:4-Hyp collagen propeptides dissociates	REACTOME_Reactions_08.05.2020	0.00183149	0.0128204	0.00729105	0.00729105	[-1]	Group1	4.44444	2	[COL4A5, COL4A6]
R-NUL:4084497	Collagen VII binds collagen IV	REACTOME_Reactions_08.05.2020	4.01007e-05	0.000761913	0.00729105	0.00729105	[-1]	Group1	28.5714	2	[COL4A5, COL4A6]
