# Supplementary material for: Co-activation of Sonic hedgehog and Wnt signaling in murine retinal precursor cells drives ocular lesions with features of intraocular medulloepithelioma
Source: Oncogenesis. 2021 Nov 16;10(11):78. doi: 10.1038/s41389-021-00369-0 (PMC8595639; doi:10.1038/s41389-021-00369-0)
Supplement: Supplementary file 10 — Supplementary Table 3 [file 41389_2021_369_MOESM10_ESM.xlsx]

## Sheet: Suppl. Table 3-RBS vs ctrl eyes
Supplementary Table 3 - Gene ontology term list based on upregulated genes in RBS vs control eyes
GOID	GOTerm	Ontology Source	Term PValue	Term PValue Corrected with Bonferroni step down	Group PValue	Group PValue Corrected with Bonferroni step down	GOLevels	GOGroups	% Associated Genes	Nr. Genes	Associated Genes Found
R-MMU:5577213	LTCC heteropentamer (open) transports Ca2+ from extracellular region to cytosol	REACTOME_Reactions_08.05.2020	3.61469e-08	4.33762e-07	3.61469e-08	1.08441e-07	[-1]	Group0	42.8571	6	[Cacna1c, Cacna1d, Cacna2d2, Cacna2d3, Cacnb3, Cacnb4]
R-MMU:879917	CBL, GRB2, FYN and PI3K p85 subunit are constitutively associated	REACTOME_Reactions_08.05.2020	1.02617e-06	4.10467e-06	4.69036e-06	9.38071e-06	[-1]	Group1	38.4615	5	[Cbl, Grb2, Pik3ca, Pik3r3, Syk]
R-MMU:912627	CBL ubiquitinates PI3K	REACTOME_Reactions_08.05.2020	4.69036e-06	1.40711e-05	4.69036e-06	9.38071e-06	[-1]	Group1	29.4118	5	[Cbl, Grb2, Pik3ca, Pik3r3, Syk]
R-MMU:201685	Beta-catenin is released from the destruction complex	REACTOME_Reactions_08.05.2020	8.09846e-07	4.85908e-06	9.71949e-09	3.88779e-08	[-1]	Group2	27.2727	6	[Ctnnb1, Dvl1, Dvl3, Gsk3b, Ppp2cb, Ppp2r1a]
R-MMU:2130279	Association of beta-catenin with the RBX1:SCF(beta-TrCP1) ubiquitin ligase complex	REACTOME_Reactions_08.05.2020	5.94703e-08	5.94703e-07	9.71949e-09	3.88779e-08	[-1]	Group2	40	6	[Ctnnb1, Gsk3b, Ppp2cb, Ppp2r1a, Rbx1, Skp1a]
R-MMU:2130286	Multi-ubiquitination of phospho-beta-catenin by RBX1:SCF(beta-TrCP1)	REACTOME_Reactions_08.05.2020	3.06133e-07	2.44906e-06	9.71949e-09	3.88779e-08	[-1]	Group2	31.5789	6	[Ctnnb1, Gsk3b, Ppp2cb, Ppp2r1a, Rbx1, Skp1a]
R-MMU:186834	SOS-mediated nucleotide exchange on RAS (PDGF receptor:GRB2:SOS)	REACTOME_Reactions_08.05.2020	3.6426e-10	5.09964e-09	7.72371e-12	3.86186e-11	[-1]	Group3	75	6	[Grb2, Hras, Kras, Pdgfa, Pdgfb, Sos1]
R-MMU:5654392	Activated FGFR1:p-FRS:GRB2:SOS1 activates RAS nucleotide exchange	REACTOME_Reactions_08.05.2020	1.13143e-05	1.13143e-05	7.72371e-12	3.86186e-11	[-1]	Group3	25	5	[Fgfr1, Grb2, Hras, Kras, Sos1]
R-MMU:5654600	Activated FGFR1:p-SHC1:GRB2:SOS1 activates RAS nucleotide exchange	REACTOME_Reactions_08.05.2020	8.59366e-06	1.71873e-05	7.72371e-12	3.86186e-11	[-1]	Group3	26.3158	5	[Fgfr1, Grb2, Hras, Kras, Sos1]
R-MMU:5672969	Phosphorylation of RAF	REACTOME_Reactions_08.05.2020	8.63193e-09	1.12215e-07	7.72371e-12	3.86186e-11	[-1]	Group3	36.8421	7	[Braf, Camk2b, Hras, Jak2, Kras, Map2k2, Raf1]
R-MMU:9029152	Epo:p-8Y-Epor:p-12Y-Jak2:Lyn:Irs2:p-Y-Crkl:p-Y-Shc1:Grb2-1:Sos1,p-Y-Vav1 mediates exchange of GDP for GTP bound to Ras	REACTOME_Reactions_08.05.2020	1.02617e-06	4.10467e-06	7.72371e-12	3.86186e-11	[-1]	Group3	38.4615	5	[Grb2, Hras, Jak2, Kras, Sos1]
R-MMU:3247837	WNT ligands traffic to the Golgi	REACTOME_Reactions_08.05.2020	8.59366e-06	1.71873e-05	1.13143e-05	1.13143e-05	[-1]	Group4	26.3158	5	[Wnt10b, Wnt3, Wnt5a, Wnt7a, Wnt7b]
R-MMU:3247840	WLS binds WNT ligands in the Golgi	REACTOME_Reactions_08.05.2020	8.59366e-06	1.71873e-05	1.13143e-05	1.13143e-05	[-1]	Group4	26.3158	5	[Wnt10b, Wnt3, Wnt5a, Wnt7a, Wnt7b]
R-MMU:3247843	secretion of WNT ligands	REACTOME_Reactions_08.05.2020	8.59366e-06	1.71873e-05	1.13143e-05	1.13143e-05	[-1]	Group4	26.3158	5	[Wnt10b, Wnt3, Wnt5a, Wnt7a, Wnt7b]
R-MMU:3247844	WNT ligands traffic to the plasma membrane	REACTOME_Reactions_08.05.2020	8.59366e-06	1.71873e-05	1.13143e-05	1.13143e-05	[-1]	Group4	26.3158	5	[Wnt10b, Wnt3, Wnt5a, Wnt7a, Wnt7b]
R-MMU:3781941	WNTs are secreted in exosomes	REACTOME_Reactions_08.05.2020	8.59366e-06	1.71873e-05	1.13143e-05	1.13143e-05	[-1]	Group4	26.3158	5	[Wnt10b, Wnt3, Wnt5a, Wnt7a, Wnt7b]
R-MMU:3781943	WLS:WNT complex is internalized for maturation into exosomes	REACTOME_Reactions_08.05.2020	8.59366e-06	1.71873e-05	1.13143e-05	1.13143e-05	[-1]	Group4	26.3158	5	[Wnt10b, Wnt3, Wnt5a, Wnt7a, Wnt7b]
R-MMU:109858	MAP2K2 binds MAPK1	REACTOME_Reactions_08.05.2020	4.75709e-08	5.2328e-07	4.85913e-17	2.91548e-16	[-1]	Group5	62.5	5	[Il6ra, Jak2, Map2k2, Mapk1, Ptpn11]
R-MMU:168053	Phosphorylated MAPKs phosphorylate ATF-2	REACTOME_Reactions_08.05.2020	4.75709e-08	5.2328e-07	4.85913e-17	2.91548e-16	[-1]	Group5	62.5	5	[Mapk1, Mapk10, Mapk3, Mapk8, Mapk9]
R-MMU:5672969	Phosphorylation of RAF	REACTOME_Reactions_08.05.2020	8.63193e-09	1.12215e-07	4.85913e-17	2.91548e-16	[-1]	Group5	36.8421	7	[Braf, Camk2b, Hras, Jak2, Kras, Map2k2, Raf1]
R-MMU:5672972	MAP2Ks and MAPKs bind to the activated RAF complex	REACTOME_Reactions_08.05.2020	9.34109e-07	4.67054e-06	4.85913e-17	2.91548e-16	[-1]	Group5	20	7	[Braf, Hras, Kras, Map2k2, Mapk1, Mapk3, Raf1]
R-MMU:5672973	MAP2Ks phosphorylate MAPKs	REACTOME_Reactions_08.05.2020	7.57133e-07	5.29993e-06	4.85913e-17	2.91548e-16	[-1]	Group5	20.5882	7	[Braf, Hras, Kras, Map2k2, Mapk1, Mapk3, Raf1]
R-MMU:5672978	RAF phosphorylates MAP2K dimer	REACTOME_Reactions_08.05.2020	7.57133e-07	5.29993e-06	4.85913e-17	2.91548e-16	[-1]	Group5	20.5882	7	[Braf, Hras, Kras, Map2k2, Mapk1, Mapk3, Raf1]
R-MMU:5672980	Dissociation of RAS:RAF complex	REACTOME_Reactions_08.05.2020	7.57133e-07	5.29993e-06	4.85913e-17	2.91548e-16	[-1]	Group5	20.5882	7	[Braf, Hras, Kras, Map2k2, Mapk1, Mapk3, Raf1]
R-MMU:5674130	MAP2Ks and MAPKs are phosphorylated at the endosome membrane	REACTOME_Reactions_08.05.2020	2.0871e-07	1.87839e-06	4.85913e-17	2.91548e-16	[-1]	Group5	50	5	[Braf, Map2k2, Mapk1, Mapk3, Raf1]
R-MMU:5674132	WDR83:LAMTOR2:LAMTOR3 binds MAPK components	REACTOME_Reactions_08.05.2020	2.0871e-07	1.87839e-06	4.85913e-17	2.91548e-16	[-1]	Group5	50	5	[Braf, Map2k2, Mapk1, Mapk3, Raf1]
R-MMU:5675431	PP2A dephosphorylates RAF1	REACTOME_Reactions_08.05.2020	5.94703e-08	5.94703e-07	4.85913e-17	2.91548e-16	[-1]	Group5	40	6	[Braf, Hras, Kras, Ppp2cb, Ppp2r1a, Raf1]
R-MMU:9029152	Epo:p-8Y-Epor:p-12Y-Jak2:Lyn:Irs2:p-Y-Crkl:p-Y-Shc1:Grb2-1:Sos1,p-Y-Vav1 mediates exchange of GDP for GTP bound to Ras	REACTOME_Reactions_08.05.2020	1.02617e-06	4.10467e-06	4.85913e-17	2.91548e-16	[-1]	Group5	38.4615	5	[Grb2, Hras, Jak2, Kras, Sos1]
