# Supplementary material for: Co-activation of Sonic hedgehog and Wnt signaling in murine retinal precursor cells drives ocular lesions with features of intraocular medulloepithelioma
Source: Oncogenesis. 2021 Nov 16;10(11):78. doi: 10.1038/s41389-021-00369-0 (PMC8595639; doi:10.1038/s41389-021-00369-0)
Supplement: Supplementary file 11 — Supplementary Table 4 [file 41389_2021_369_MOESM11_ESM.xlsx]

## Sheet: Suppl. Table 4-ctrl eyes vs RBS
Supplementary Table 4 - Gene ontology term list based on upregulated genes in control eyes vs RBS
GOID	GOTerm	Ontology Source	Term Pvalue	Term PValue Corrected with Bonferroni step down	Group PValue	Group PValue Corrected with Bonferroni step down	GOLevels	GOGroups	% Associated Genes	Nr. Genes	Associated Genes Found
R-MMU:176298	Activation of claspin	REACTOME_Reactions_08.05.2020	7.2933e-07	4.37598e-06	3.51924e-10	3.51924e-10	[-1]	Group0	25	5	[Cdc6, Mcm2, Mcm4, Mcm5, Mcm7]
R-MMU:176318	Loading of claspin onto DNA during replication origin firing	REACTOME_Reactions_08.05.2020	5.50873e-07	3.85611e-06	3.51924e-10	3.51924e-10	[-1]	Group0	26.3158	5	[Cdc6, Mcm2, Mcm4, Mcm5, Mcm7]
R-MMU:68849	Mcm2-7 associates with the Cdt1:CDC6:ORC:origin complex, forming the pre-replicative complex (preRC)	REACTOME_Reactions_08.05.2020	9.8253e-08	1.37554e-06	3.51924e-10	3.51924e-10	[-1]	Group0	35.7143	5	[Cdc6, Mcm2, Mcm4, Mcm5, Mcm7]
R-MMU:68914	DNA polymerase alpha:primase binds at the origin	REACTOME_Reactions_08.05.2020	3.7535e-09	7.88236e-08	3.51924e-10	3.51924e-10	[-1]	Group0	25	7	[Cdc6, Mcm2, Mcm4, Mcm5, Mcm7, Pole2, Rpa3]
R-MMU:68916	DNA Replication Factor A (RPA) associates with the pre-replicative complex at the origin	REACTOME_Reactions_08.05.2020	1.55011e-08	2.48018e-07	3.51924e-10	3.51924e-10	[-1]	Group0	30	6	[Cdc6, Mcm2, Mcm4, Mcm5, Mcm7, Rpa3]
R-MMU:68917	Cdc45 associates with the pre-replicative complex at the origin	REACTOME_Reactions_08.05.2020	4.08782e-07	3.27026e-06	3.51924e-10	3.51924e-10	[-1]	Group0	27.7778	5	[Cdc6, Mcm2, Mcm4, Mcm5, Mcm7]
R-MMU:68918	CDK and DDK associate with the Mcm10:pre-replicative complex	REACTOME_Reactions_08.05.2020	2.97324e-07	2.67591e-06	3.51924e-10	3.51924e-10	[-1]	Group0	29.4118	5	[Cdc6, Mcm2, Mcm4, Mcm5, Mcm7]
R-MMU:68919	Mcm10 associates with the pre-replicative complex, stabilizing Mcm2-7	REACTOME_Reactions_08.05.2020	1.46342e-07	1.60976e-06	3.51924e-10	3.51924e-10	[-1]	Group0	33.3333	5	[Cdc6, Mcm2, Mcm4, Mcm5, Mcm7]
R-MMU:68940	Cdt1 is displaced from the pre-replicative complex.	REACTOME_Reactions_08.05.2020	1.46342e-07	1.60976e-06	3.51924e-10	3.51924e-10	[-1]	Group0	33.3333	5	[Cdc6, Mcm2, Mcm4, Mcm5, Mcm7]
R-MMU:68944	Orc1 is phosphorylated by cyclin A/CDK2	REACTOME_Reactions_08.05.2020	5.05715e-09	9.60859e-08	3.51924e-10	3.51924e-10	[-1]	Group0	35.2941	6	[Ccna2, Cdc6, Mcm2, Mcm4, Mcm5, Mcm7]
R-MMU:68960	DNA polymerase epsilon binds at the origin	REACTOME_Reactions_08.05.2020	1.12937e-09	2.4846e-08	3.51924e-10	3.51924e-10	[-1]	Group0	29.1667	7	[Cdc6, Mcm2, Mcm4, Mcm5, Mcm7, Pole2, Rpa3]
R-MMU:110364	PCNA:POLD,POLE:RPA:RFC and FEN1 bind APEX1	REACTOME_Reactions_08.05.2020	2.97324e-07	2.67591e-06	6.12567e-12	1.22513e-11	[-1]	Group1	29.4118	5	[Pcna, Pold1, Pole2, Rfc4, Rpa3]
R-MMU:110368	POLD,POLE-mediated DNA strand displacement synthesis	REACTOME_Reactions_08.05.2020	2.11363e-07	2.11363e-06	6.12567e-12	1.22513e-11	[-1]	Group1	31.25	5	[Pcna, Pold1, Pole2, Rfc4, Rpa3]
R-MMU:110371	LIG1 binds APEX1 and PCNA at SSB	REACTOME_Reactions_08.05.2020	2.97324e-07	2.67591e-06	6.12567e-12	1.22513e-11	[-1]	Group1	29.4118	5	[Pcna, Pold1, Pole2, Rfc4, Rpa3]
R-MMU:5651805	LIG1 bound to APEX1 and PCNA ligates SSB	REACTOME_Reactions_08.05.2020	2.97324e-07	2.67591e-06	6.12567e-12	1.22513e-11	[-1]	Group1	29.4118	5	[Pcna, Pold1, Pole2, Rfc4, Rpa3]
R-MMU:5652005	RAD18:UBE2B or RBX1:CUL4:DDB1:DTL ubiquitin ligase complex binds PCNA:POLD,POLE:RPA:RFC associated with damaged dsDNA	REACTOME_Reactions_08.05.2020	1.22142e-06	6.10712e-06	6.12567e-12	1.22513e-11	[-1]	Group1	22.7273	5	[Pcna, Pold1, Pole2, Rfc4, Rpa3]
R-MMU:5652009	RAD18:UBE2B or RBX1:CUL4:DDB1:DTL monoubiquitinates PCNA	REACTOME_Reactions_08.05.2020	2.9661e-06	5.9322e-06	6.12567e-12	1.22513e-11	[-1]	Group1	19.2308	5	[Pcna, Pold1, Pole2, Rfc4, Rpa3]
R-MMU:5653838	POLD,POLE binds deISGylated PCNA after TLS	REACTOME_Reactions_08.05.2020	7.2933e-07	4.37598e-06	6.12567e-12	1.22513e-11	[-1]	Group1	25	5	[Pcna, Pold1, Pole2, Rfc4, Rpa3]
R-MMU:5684875	Binding of ATR:ATRIP to RPA at resected DNA DSBs	REACTOME_Reactions_08.05.2020	2.97324e-07	2.67591e-06	6.12567e-12	1.22513e-11	[-1]	Group1	29.4118	5	[Atm, Blm, Brca1, Brip1, Rpa3]
R-MMU:5684882	CHEK1 is recruited to resected DNA DSBs	REACTOME_Reactions_08.05.2020	8.15716e-09	1.38672e-07	6.12567e-12	1.22513e-11	[-1]	Group1	22.5806	7	[Atm, Blm, Brca1, Brip1, Chek1, Rfc4, Rpa3]
R-MMU:5684887	Activation of CHEK1 at resected DNA DSBs	REACTOME_Reactions_08.05.2020	8.15716e-09	1.38672e-07	6.12567e-12	1.22513e-11	[-1]	Group1	22.5806	7	[Atm, Blm, Brca1, Brip1, Chek1, Rfc4, Rpa3]
R-MMU:5685011	ATR activation at DNA DSBs	REACTOME_Reactions_08.05.2020	1.12586e-07	1.46362e-06	6.12567e-12	1.22513e-11	[-1]	Group1	22.2222	6	[Atm, Blm, Brca1, Brip1, Rfc4, Rpa3]
R-MMU:5685156	ATR phosphorylates RPA2	REACTOME_Reactions_08.05.2020	1.12586e-07	1.46362e-06	6.12567e-12	1.22513e-11	[-1]	Group1	22.2222	6	[Atm, Blm, Brca1, Brip1, Rfc4, Rpa3]
R-MMU:5685341	BCDX2 complex stabilizes RAD51 filament	REACTOME_Reactions_08.05.2020	7.2933e-07	4.37598e-06	6.12567e-12	1.22513e-11	[-1]	Group1	25	5	[Atm, Blm, Brca1, Brip1, Rad51]
R-MMU:5685838	CX3 complex binds D-loop structures	REACTOME_Reactions_08.05.2020	1.54973e-06	6.19893e-06	6.12567e-12	1.22513e-11	[-1]	Group1	21.7391	5	[Atm, Blm, Brca1, Brip1, Rad51]
R-MMU:5686440	MUS81:EME1,EME2 cleaves D-loop	REACTOME_Reactions_08.05.2020	2.9661e-06	5.9322e-06	6.12567e-12	1.22513e-11	[-1]	Group1	19.2308	5	[Atm, Blm, Brca1, Brip1, Rad51]
R-MMU:5686469	Resolution of D-loops cleaved by MUS81:EME1 or MUS81:EME2	REACTOME_Reactions_08.05.2020	1.54973e-06	6.19893e-06	6.12567e-12	1.22513e-11	[-1]	Group1	21.7391	5	[Atm, Blm, Brca1, Brip1, Rad51]
R-MMU:5686483	Resolution of Holliday junctions cleaved by GEN1 or SLX1A:SLX4:MUS81:EME1,(MUS81:EME2)	REACTOME_Reactions_08.05.2020	1.54973e-06	6.19893e-06	6.12567e-12	1.22513e-11	[-1]	Group1	21.7391	5	[Atm, Blm, Brca1, Brip1, Rad51]
R-MMU:5686642	RAD52 promotes single strand annealing at resected DNA DSBs	REACTOME_Reactions_08.05.2020	4.91217e-09	9.82433e-08	6.12567e-12	1.22513e-11	[-1]	Group1	24.1379	7	[Atm, Blm, Brca1, Brip1, Rad51, Rfc4, Rpa3]
R-MMU:5686657	ERCC1:XPF cleaves flaps generated by SSA	REACTOME_Reactions_08.05.2020	8.15716e-09	1.38672e-07	6.12567e-12	1.22513e-11	[-1]	Group1	22.5806	7	[Atm, Blm, Brca1, Brip1, Rad51, Rfc4, Rpa3]
R-MMU:5691001	Repair DNA synthesis of ~27-30 bases long patch by POLD, POLE or POLK in GG-NER	REACTOME_Reactions_08.05.2020	7.2933e-07	4.37598e-06	6.12567e-12	1.22513e-11	[-1]	Group1	25	5	[Pcna, Pold1, Pole2, Rfc4, Rpa3]
R-MMU:5693539	Ligation of DNA and formation of Holliday structures following repair synthesis	REACTOME_Reactions_08.05.2020	1.54973e-06	6.19893e-06	6.12567e-12	1.22513e-11	[-1]	Group1	21.7391	5	[Atm, Blm, Brca1, Brip1, Rad51]
R-MMU:5693542	Association of RPA complexes with ssDNA at resected DNA DSBs	REACTOME_Reactions_08.05.2020	2.11363e-07	2.11363e-06	6.12567e-12	1.22513e-11	[-1]	Group1	31.25	5	[Atm, Blm, Brca1, Brip1, Rpa3]
R-MMU:5693561	RAD51 binds BRCA2 at resected DNA DSBs	REACTOME_Reactions_08.05.2020	4.91217e-09	9.82433e-08	6.12567e-12	1.22513e-11	[-1]	Group1	24.1379	7	[Atm, Blm, Brca1, Brip1, Rad51, Rfc4, Rpa3]
R-MMU:5693564	Association of RAD51 with RAD52:DNA double-strand break ends	REACTOME_Reactions_08.05.2020	4.91217e-09	9.82433e-08	6.12567e-12	1.22513e-11	[-1]	Group1	24.1379	7	[Atm, Blm, Brca1, Brip1, Rad51, Rfc4, Rpa3]
R-MMU:5693580	Association of RAD52 with the RPA complex at resected DNA DSBs	REACTOME_Reactions_08.05.2020	1.42268e-07	1.70721e-06	6.12567e-12	1.22513e-11	[-1]	Group1	21.4286	6	[Atm, Blm, Brca1, Brip1, Rfc4, Rpa3]
R-MMU:5693584	Cleavage of Holliday junctions by GEN1 or SLX1A:SLX4:MUS81:EME1,(MUS81:EME2)	REACTOME_Reactions_08.05.2020	5.24269e-06	5.24269e-06	6.12567e-12	1.22513e-11	[-1]	Group1	17.2414	5	[Atm, Blm, Brca1, Brip1, Rad51]
R-MMU:5693589	D-loop dissociation and strand annealing	REACTOME_Reactions_08.05.2020	1.94379e-06	5.83138e-06	6.12567e-12	1.22513e-11	[-1]	Group1	20.8333	5	[Atm, Blm, Brca1, Brip1, Rad51]
R-MMU:5693593	D-loop extension by DNA polymerases	REACTOME_Reactions_08.05.2020	3.83994e-12	8.83187e-11	6.12567e-12	1.22513e-11	[-1]	Group1	22.7273	10	[Atm, Blm, Brca1, Brip1, Pcna, Pold1, Pole2, Rad51, Rfc4, Rpa3]
R-MMU:5693620	D-loop formation mediated by PALB2, BRCA2 and RAD51	REACTOME_Reactions_08.05.2020	1.22142e-06	6.10712e-06	6.12567e-12	1.22513e-11	[-1]	Group1	22.7273	5	[Atm, Blm, Brca1, Brip1, Rad51]
R-MMU:6799332	ATR phosphorylates TP53	REACTOME_Reactions_08.05.2020	1.42268e-07	1.70721e-06	6.12567e-12	1.22513e-11	[-1]	Group1	21.4286	6	[Atm, Blm, Brca1, Brip1, Rfc4, Rpa3]
R-MMU:912421	Formation of Meiotic Single-stranded Invasion Complex	REACTOME_Reactions_08.05.2020	6.40613e-09	1.1531e-07	6.12567e-12	1.22513e-11	[-1]	Group1	55.5556	5	[Atm, Brca1, H2ax, Rad51, Rpa3]
R-MMU:912431	Formation of Meiotic Heteroduplex	REACTOME_Reactions_08.05.2020	6.40613e-09	1.1531e-07	6.12567e-12	1.22513e-11	[-1]	Group1	55.5556	5	[Atm, Brca1, H2ax, Rad51, Rpa3]
R-MMU:912462	Formation of Meiotic Holliday Junction	REACTOME_Reactions_08.05.2020	3.94224e-08	5.91336e-07	6.12567e-12	1.22513e-11	[-1]	Group1	41.6667	5	[Atm, Blm, H2ax, Rad51, Rpa3]
