# Supplementary material for: Co-activation of Sonic hedgehog and Wnt signaling in murine retinal precursor cells drives ocular lesions with features of intraocular medulloepithelioma
Source: Oncogenesis. 2021 Nov 16;10(11):78. doi: 10.1038/s41389-021-00369-0 (PMC8595639; doi:10.1038/s41389-021-00369-0)
Supplement: Supplementary file 12 — Supplementary Table 5 [file 41389_2021_369_MOESM12_ESM.xlsx]

## Sheet: Supplementary Table 5
Supplementary Table 5 - Gene set enrichment analysis results
ETMR vs. Group 4 - MB (Figure 1d)
NAME	SIZE	ES	NES	NOM p-val	FDR q-val	FWER p-val	RANK AT MAX	LEADING EDGE
HEDGEHOG_PATHWAY	28	0.686642	1.7225	0.00106952	0.001	0.001	189	tags=64%, list=25%, signal=82%
WNT_PATHWAY	78	0.592829	1.63951	0	0.0025	0.005	190	tags=47%, list=25%, signal=57%
NOTCH_PATHWAY	24	0.580748	1.41865	0.0352564	0.0437445	0.119	192	tags=46%, list=25%, signal=59%
TGF_PATHWAY	51	0.453127	1.21908	0.14939	0.25763	0.656	211	tags=39%, list=27%, signal=50%
CHROMATIN_MODIFICATION	22	0.368362	0.88506	0.6939	0.99037	1	118	tags=18%, list=15%, signal=21%
DNA_REPAIR	50	0.259502	0.695855	0.925281	1	1	414	tags=50%, list=54%, signal=101%
JAK-STAT_PATHWAY	86	0.19206	0.535765	0.996985	0.988123	1	177	tags=20%, list=23%, signal=23%
Group 4 - MB vs. ETMR
NAME	SIZE	ES	NES	NOM p-val	FDR q-val	FWER p-val	RANK AT MAX	LEADING EDGE
IO-MEPL vs. Group 4 - MB (Figure 1e)
NAME	SIZE	ES	NES	NOM p-val	FDR q-val	FWER p-val	RANK AT MAX	LEADING EDGE
HEDGEHOG_PATHWAY	28	0.626469	1.54079	0.00427808	0.016	0.018	200	tags=61%, list=26%, signal=79%
TGF_PATHWAY	51	0.508208	1.31561	0.0522613	0.172614	0.334	202	tags=39%, list=26%, signal=50%
WNT_PATHWAY	78	0.482643	1.27969	0.0464178	0.168543	0.462	154	tags=32%, list=20%, signal=36%
NOTCH_PATHWAY	24	0.517852	1.22311	0.187433	0.214122	0.642	173	tags=38%, list=22%, signal=47%
DNA_REPAIR	50	0.222151	0.573282	0.986882	1	1	423	tags=58%, list=55%, signal=120%
JAK-STAT_PATHWAY	86	0.154929	0.411888	1	0.998976	1	302	tags=30%, list=39%, signal=44%
Group 4 - MB vs. IO-MEPL
NAME	SIZE	ES	NES	NOM p-val	FDR q-val	FWER p-val	RANK AT MAX	LEADING EDGE
CHROMATIN_MODIFICATION	22	-0.264861	-0.970414	0.522388	0.512315	0.107	87	tags=27%, list=11%, signal=30%
ETMR vs. IO-MEPL (Figure 2a)
NAME	SIZE	ES	NES	NOM p-val	FDR q-val	FWER p-val	RANK AT MAX	LEADING EDGE
NOTCH_PATHWAY	24	0.519768	1.47149	0.0362173	0.176435	0.099	70	tags=25%, list=9%, signal=27%
CHROMATIN_MODIFICATION	22	0.474075	1.30463	0.136456	0.31161	0.3	180	tags=36%, list=23%, signal=46%
HEDGEHOG_PATHWAY	28	0.438478	1.29409	0.140244	0.217139	0.315	34	tags=18%, list=4%, signal=18%
WNT_PATHWAY	78	0.332795	1.17762	0.16568	0.319986	0.533	118	tags=26%, list=15%, signal=27%
JAK-STAT_PATHWAY	86	0.264085	0.96231	0.528827	0.639065	0.881	159	tags=28%, list=21%, signal=31%
DNA_REPAIR	50	0.255928	0.827644	0.787276	0.772516	0.968	321	tags=46%, list=42%, signal=74%
IO-MEPL vs. ETMR
NAME	SIZE	ES	NES	NOM p-val	FDR q-val	FWER p-val	RANK AT MAX	LEADING EDGE
TGF_PATHWAY	51	-0.337392	-1.13149	0.283054	0.269578	0.648	222	tags=41%, list=29%, signal=54%
RBS vs. Ctrl (Figure 5a)
NAME	SIZE	ES	NES	NOM p-val	FDR q-val	FWER p-val	RANK AT MAX	LEADING EDGE
WNT_PATHWAY	84	0.443098	1.61656	0.00264901	0.0277044	0.034	224	tags=45%, list=29%, signal=57%
HEDGEHOG_PATHWAY	30	0.482588	1.46304	0.0381098	0.0723879	0.171	65	tags=27%, list=8%, signal=28%
APOPTOSIS	62	0.376075	1.29509	0.100287	0.176049	0.503	316	tags=60%, list=41%, signal=93%
TGF_PATHWAY	53	0.233017	0.769505	0.84887	1	0.999	98	tags=13%, list=13%, signal=14%
NOTCH_PATHWAY	27	0.249547	0.720511	0.876972	0.913723	0.999	217	tags=37%, list=28%, signal=50%
Ctrl vs. RBS
NAME	SIZE	ES	NES	NOM p-val	FDR q-val	FWER p-val	RANK AT MAX	LEADING EDGE
DNA_DAMAGE_REPAIR	70	-0.49472	-2.01626	0	0.00204918	0.001	129	tags=33%, list=17%, signal=36%
CELL_CYCLE	72	-0.479364	-1.95031	0	0.00102459	0.001	202	tags=49%, list=26%, signal=60%
CHROMATIN_REMODELLING	23	-0.300052	-0.967572	0.508333	0.699335	0.776	84	tags=22%, list=11%, signal=24%
JAK-STAT_PATHWAY	96	-0.163468	-0.688426	1	0.954959	0.964	49	tags=7%, list=6%, signal=7%
IO-MEPL vs. Group 4 - MB (merged internal & external datasets - Figure 6c)
NAME	SIZE	ES	NES	NOM p-val	FDR q-val	FWER p-val	RANK AT MAX	LEADING EDGE
HEDGEHOG_PATHWAY	27	0.574598	1.50263	0.0183066	0.0970286	0.111	79	tags=33%, list=11%, signal=36%
TGF_PATHWAY	50	0.479761	1.37351	0.0508287	0.152193	0.315	184	tags=40%, list=26%, signal=50%
WNT_PATHWAY	76	0.440245	1.32389	0.0488058	0.157252	0.447	152	tags=33%, list=22%, signal=37%
NOTCH_PATHWAY	24	0.497108	1.28089	0.146283	0.164713	0.575	124	tags=33%, list=18%, signal=39%
TRANSCRIPTIONAL_MISREGUATION	92	0.355999	1.09298	0.325364	0.408695	0.953	197	tags=33%, list=28%, signal=39%
DNA_REPAIR	48	0.272238	0.7824	0.81547	0.821776	1	342	tags=58%, list=49%, signal=106%
Group 4 - MB vs. IO-MEPL (merged internal & external datasets)
NAME	SIZE	ES	NES	NOM p-val	FDR q-val	FWER p-val	RANK AT MAX	LEADING EDGE
JAK-STAT_PATHWAY	82	-0.275048	-1.24733	0.0555556	0.236135	0.093	172	tags=39%, list=24%, signal=46%
CHROMATIN_MODIFICATION	20	-0.201099	-0.654696	0.960591	0.971698	0.57	106	tags=25%, list=15%, signal=29%
Retinoblastoma vs. Group 4 - MB (merged internal & external datasets - Figure 6d)
NAME	SIZE	ES	NES	NOM p-val	FDR q-val	FWER p-val	RANK AT MAX	LEADING EDGE
DNA_REPAIR	48	0.408717	1.30763	0.104539	0.752308	0.476	224	tags=50%, list=32%, signal=68%
NOTCH_PATHWAY	24	0.457038	1.26308	0.174046	0.494442	0.579	151	tags=33%, list=21%, signal=41%
TRANSCRIPTIONAL_MISREGUATION	92	0.33849	1.19236	0.174782	0.482358	0.732	113	tags=21%, list=16%, signal=21%
HEDGEHOG_PATHWAY	27	0.405352	1.14589	0.283763	0.457854	0.82	160	tags=33%, list=23%, signal=41%
TGF_PATHWAY	50	0.265898	0.853594	0.721449	0.997266	0.998	200	tags=38%, list=28%, signal=49%
WNT_PATHWAY	76	0.220736	0.760079	0.875	0.98898	1	159	tags=22%, list=23%, signal=26%
CHROMATIN_MODIFICATION	20	0.265092	0.702375	0.860643	0.912763	1	197	tags=40%, list=28%, signal=54%
Group 4 - MB vs. Retinoblastoma (merged internal & external datasets)
NAME	SIZE	ES	NES	NOM p-val	FDR q-val	FWER p-val	RANK AT MAX	LEADING EDGE
JAK-STAT_PATHWAY	82	-0.328559	-1.33677	0.0372093	0.0863	0.161	97	tags=23%, list=14%, signal=24%
IO-MEPL vs. Retinoblastoma (merged internal & external datasets - Figure 6e)
NAME	SIZE	ES	NES	NOM p-val	FDR q-val	FWER p-val	RANK AT MAX	LEADING EDGE
TGF_PATHWAY	50	0.508116	1.54759	0.0147392	0.0607381	0.084	173	tags=46%, list=25%, signal=57%
HEDGEHOG_PATHWAY	27	0.547924	1.49305	0.0269939	0.0565714	0.148	161	tags=52%, list=23%, signal=65%
WNT_PATHWAY	76	0.457811	1.46425	0.0154355	0.0466825	0.183	150	tags=33%, list=21%, signal=37%
NOTCH_PATHWAY	24	0.376474	1.01628	0.487898	0.574686	0.983	234	tags=42%, list=33%, signal=60%
TRANSCRIPTIONAL_MISREGUATION	92	0.278809	0.90937	0.653518	0.62783	0.997	174	tags=29%, list=25%, signal=34%
Retinoblastoma vs. IO-MEPL (merged internal & external datasets)
NAME	SIZE	ES	NES	NOM p-val	FDR q-val	FWER p-val	RANK AT MAX	LEADING EDGE
DNA_REPAIR	48	-0.25664	-1.04545	0.333333	1	0.332	112	tags=21%, list=16%, signal=23%
JAK-STAT_PATHWAY	82	-0.21012	-0.917071	0.758065	0.969525	0.509	152	tags=33%, list=22%, signal=37%
CHROMATIN_MODIFICATION	20	-0.18637	-0.620086	0.945813	0.976156	0.676	241	tags=55%, list=34%, signal=81%
